# Supplementary material for: Artificial Intelligence-Driven SELEX Design of Aptamer Panels for Urinary Multi-Biomarker Detection in Prostate Cancer: A Systematic and Bibliometric Review
Source: Biomedicines. 2025 Nov 25;13(12):2877. doi: 10.3390/biomedicines13122877 (PMC12731070; doi:10.3390/biomedicines13122877)
Supplement: Supplementary file 1 [file biomedicines-13-02877-s001.zip]

Archive with 1 entries (1 files):
- biomedicines-3934715-supplementary.pdf
